# Supplementary material for: Premenopausal women with breast cancer in the early post-partum period show molecular profiles of invasion and are associated with poor prognosis
Source: Breast Cancer Res Treat. 2023 May 9;200(1):139–49. doi: 10.1007/s10549-023-06956-6 (PMC10224850; doi:10.1007/s10549-023-06956-6)
Supplement: Supplementary file 2 — Supplementary file2 (XLSX 30 KB) [file 10549_2023_6956_MOESM2_ESM.xlsx]

## Sheet: GSEA
Pathways	pvalue	NES	leadingEdge	GeneCount
SCHUETZ_BREAST_CANCER_DUCTAL_INVASIVE_UP	1.4e-43	3.11551	HLA-DQA1;SLAMF8;CCR1;TYROBP;LAPTM5;MMP1;C1QB;SLC7A7;HLA-DRB1;RGS4;CCL5;HMOX1;CD74;SGK1;COL4A2;HLA-DQB1;TMEM158;AKR1B1;CD163;IGFBP3;HLA-DPA1;LCP2;MMP3;SPHK1;COL4A1;FCER1G;NBL1;C1QA;IL18;SRGN;LMO2;IFI30;PSMB9;ADAM19;ALOX5;FKBP11;THY1;NOX4;RGS1;FCGR2A;PDGFRB;TFEC;NID2;SERPINH1;CRISPLD2;CTSS;APOE;BGN;FTL;ESM1;KCND2;PLAUR;SMAD7;AXL;MRC2;KCNJ2;LOXL1;CCN4;EFEMP2;TNFSF4;HLA-DPB1;HLA-DMB;GREM1;ADCY7;PLXNC…	183
ANASTASSIOU_MULTICANCER_INVASIVENESS_SIGNATURE	6.72e-12	2.6538	TMEM158;THY1;NOX4;PDGFRB;NID2;CRISPLD2;BGN;GREM1;SULF1;MMP2;INHBA;COL5A1;OLFML2B;LRRC15;PLAU;COL6A3;NUAK1;COL6A2;RCN3;NTM;SPOCK1;SUGCT;CDH11;COL1A1;RAB31;MMP11;PRRX1;COL5A2;SERPINF1;FAP;FN1;COMP;THBS2;MXRA5;ITGBL1;ADAM12;COL1A2	37
REACTOME_PD_1_SIGNALING	3.55e-07	2.3856	HLA-DQA1;HLA-DRB1;HLA-DQB1;HLA-DPA1;CD4;PDCD1;HLA-DRB5;HLA-DPB1;CD247;HLA-DRA;LCK;CD274;CD3D;PTPN6;PDCD1LG2	15
REACTOME_COLLAGEN_DEGRADATION	6.6e-08	2.31087	MMP1;COL4A2;MMP7;MMP3;COL18A1;CTSB;COL4A1;COL6A5;CTSL;PHYKPL;COL25A1;MMP10;MMP9;MMP2;COL5A1;COL9A3;FURIN;MMP14;MMP19;COL26A1;COL6A3;COL6A2;COL6A1;TMPRSS6;COL5A3;CTSD;COL1A1;ADAM17;MMP11;COL5A2	30
REACTOME_INTEGRIN_CELL_SURFACE_INTERACTIONS	8.33e-07	2.16681	ITGB2;AGRN;COL4A2;ITGA5;ITGAX;COL18A1;COL4A1;COL6A5;ITGAL;HSPG2;ITGAE;ITGB7;ITGA6;ICAM1;FGA;COL5A1;COL9A3;ITGA1;ITGA9;ITGAM;ITGB5;COL6A3;ICAM2;COL6A2;ITGA3;COL6A1;THBS1;COL5A3;ITGA2B;F11R;COL1A1;ITGA4;ITGAV;COL5A2;ICAM3;FN1;COMP;COL13A1	38
REACTOME_EXTRACELLULAR_MATRIX_ORGANIZATION	8.16e-14	2.15723	COL22A1;PXDN;MMP1;ITGB2;ACAN;AGRN;COL4A2;ITGA5;CAPN14;TGFB1;ADAMTS2;NCAN;TIMP1;MMP7;MMP3;ITGAX;COL18A1;SCUBE1;CTSB;COL4A1;COL6A5;SERPINE1;ADAM19;ITGAL;LOXL3;HSPG2;ITGAE;CTSL;NID2;SERPINH1;CTSS;BGN;ITGB7;P4HB;LOXL1;EMILIN3;HAPLN1;PHYKPL;ITGA6;EFEMP2;COL25A1;LTBP2;MMP10;MMP9;ICAM1;MMP2;ADAM8;FGA;COL5A1;EMILIN1;COL9A3;ADAMTS4;ITGA1;FURIN;MMP14;MMP19;COL26A1;CAPN6;PDGFB;NRXN1;ADAMTS1;ITGA9;ITGAM;PRSS…	98
REACTOME_DEGRADATION_OF_THE_EXTRACELLULAR_MATRIX	1.31e-08	2.11271	MMP1;ACAN;COL4A2;CAPN14;TIMP1;MMP7;MMP3;COL18A1;SCUBE1;CTSB;COL4A1;COL6A5;HSPG2;CTSL;CTSS;PHYKPL;COL25A1;MMP10;MMP9;MMP2;ADAM8;COL5A1;COL9A3;ADAMTS4;FURIN;MMP14;MMP19;COL26A1;CAPN6;ADAMTS1;PRSS1;ADAMTS9;BMP1;COL6A3;TIMP2;CTSV;COL6A2;COL6A1;CAPN5;LAMA3;TMPRSS6;COL5A3;CTSD;COL1A1;ADAM17;MMP11;SCUBE3;COL5A2;CAPNS2	49
WP_GLYCOSAMINOGLYCAN_DEGRADATION	0.0025969	1.84347	HPSE;IDS;HYAL4;ARSB;GLB1;GALNS;GNS;HYAL2;HEXB;NAGLU;HYAL1	11
NABA_PROTEOGLYCANS	0.00209075	1.84325	ACAN;SPOCK2;HAPLN3;NCAN;SRGN;HSPG2;BGN;ESM1;HAPLN1;PRG4	10
KEGG_GLYCOSAMINOGLYCAN_DEGRADATION	0.00357637	1.83092	HPSE;IDS;HYAL4;ARSB;GLB1;GALNS;GNS;HYAL2;HEXB;HS3ST3B1;NAGLU;HYAL1;HS3ST3A1;HEXA	14
GOUYER_TUMOR_INVASIVENESS	0.00582233	1.82782	AKR1B1;SYT13;CXCR4;SQOR;SPINK1	5
REACTOME_COLLAGEN_BIOSYNTHESIS_AND_MODIFYING_ENZYMES	0.000522168	1.81578	COL22A1;COL4A2;ADAMTS2;COL18A1;COL4A1;COL6A5;SERPINH1;P4HB;COL25A1;COL5A1;COL9A3;COL26A1;P3H1;BMP1;COL6A3;COL6A2;COLGALT1;COL6A1;COL5A3;COL1A1;COL27A1	21
NABA_MATRISOME	3.62e-15	1.77805	COL22A1;CXCL9;HGFAC;PXDN;MMP1;FGF9;C1QC;C1QB;IL1B;LIF;IL24;HTRA3;HTRA4;VWA1;SERPINB7;CCL5;ACAN;LMAN1L;ADAMDEC1;RSPO4;AGRN;ECM1;C1QTNF1;COL4A2;PCSK6;SPOCK2;CTSH;TGFB1;HAPLN3;ADAMTS2;IGFBP3;TNFSF13B;NCAN;CST9;TIMP1;BMP8A;MMP7;MMP3;GPC6;CST3;COL18A1;SCUBE1;CTSB;GDF15;CCL2;COL4A1;COL6A5;C1QA;IL18;SRGN;SERPINE1;ADAM19;HPSE;LOXL3;HSPG2;CST5;BRINP2;HYAL4;CTSL;ADAMTS12;SEMA5B;NID2;CSF1;SERPINH1;IL12B;CRI…	247
NABA_MATRISOME_ASSOCIATED	1.02e-11	1.76831	CXCL9;HGFAC;MMP1;FGF9;C1QC;C1QB;IL1B;LIF;IL24;HTRA3;HTRA4;SERPINB7;CCL5;LMAN1L;ADAMDEC1;C1QTNF1;PCSK6;CTSH;TGFB1;ADAMTS2;TNFSF13B;CST9;TIMP1;BMP8A;MMP7;MMP3;GPC6;CST3;SCUBE1;CTSB;GDF15;CCL2;C1QA;IL18;SERPINE1;ADAM19;HPSE;LOXL3;CST5;BRINP2;HYAL4;CTSL;ADAMTS12;SEMA5B;CSF1;SERPINH1;IL12B;HBEGF;CTSS;SFRP5;CCL18;CLEC4D;CLEC5A;CTSZ;TNFSF18;CCL4;MUC21;SEMA4D;SERPINB9;CBLN3;LOXL1;TGM6;MMP23B;TNF;CSPG4;TN…	194
PID_INTEGRIN1_PATHWAY	0.000667683	1.75564	CD14;ITGA5;COL18A1;COL4A1;PLAUR;CSPG4;ITGA6;CD81;TGM2;FGA;COL5A1;ITGA1;ITGA9;PLAU;COL6A3;COL6A2;ITGA3;COL6A1;THBS1;LAMA3;COL1A1;ITGA4;ITGAV;COL5A2;FN1;THBS2	26
REACTOME_LAMININ_INTERACTIONS	0.00304819	1.75177	COL4A2;COL18A1;COL4A1;HSPG2;NID2;ITGA6;ITGA1;ITGA3;LAMA3;ITGAV	10
PID_INTEGRIN3_PATHWAY	0.0093046	1.66138	SPHK1;COL4A1;L1CAM;THY1;PDGFRB;PLAUR;FGA;PDGFB;PLAU;THBS1;ITGA2B;F11R;COL1A1;ITGAV;FN1	15
BIOCARTA_RANKL_PATHWAY	0.0178115	1.64411	IFNAR2;FOSL1;FOSL2;FOS;NFKB1;RELA	6
JECHLINGER_EPITHELIAL_TO_MESENCHYMAL_TRANSITION_UP	0.00433427	1.62013	GBP4;IFITM3;PLA2G7;PDGFRB;SERPINH1;SRM;CTSZ;STAT1;MMP2;INHBA;ADA;GAS1;PROCR;COL6A2;B2M;GALK1;COL6A1;ISG15;CYP1B1	19
WP_ESTROGEN_SIGNALING_PATHWAY	0.0173872	1.60501	GNB1;FOS;MAPK9;ELK1;NFKB1;ESR1;BCL2	7
REACTOME_DISEASES_ASSOCIATED_WITH_GLYCOSAMINOGLYCAN_METABOLISM	0.0169258	1.51704	ACAN;AGRN;NCAN;GPC6;HSPG2;BGN;CSPG4;CHST3;ST3GAL3;SLC26A2;B4GALT7;B3GALT6;B4GALT1;PRELP;HEXB;CHSY1;CHST14;SDC3	18
WILLIAMS_ESR1_TARGETS_UP	0.0465268	1.45713	HSPB8;SIAH2;GREB1;IL20;IGFBP4;SLC26A2;THBS1;UGT2B17;KCNK5;TFF1;CDC20	11
DOANE_BREAST_CANCER_ESR1_DN	0.0410038	1.43535	IGF2BP3;MMP7;ART3;ARNTL2;CHST3;TTLL4;COL9A3;FOXC1;MSLN;SOD2;KRT16;VGLL1;PSAT1;RARRES1;GJB3	15
MANALO_HYPOXIA_UP	0.0140857	1.32419	TNFAIP3;TNFRSF14;COL4A2;STC2;IGFBP3;COL18A1;MAST4;COL4A1;NPAS2;PLEKHO1;SERPINE1;GJA5;CXCR4;CLIP2;NINJ2;BGN;AXL;SPSB1;GRK5;SLCO5A1;MMP2;SMAD6;INHBA;COL5A1;SLC2A3;PTPRF;LRRC32;SYNPO;PDGFB;HLA-E;MARCHF3;ABCA1;NUAK1;NOTCH4	34
WINTER_HYPOXIA_METAGENE	0.0183689	1.2998	TNFAIP3;HMOX1;ITGA5;TGFB1;HLA-DQB1;STC2;IGFBP3;MMP7;SIAH2;SERPINE1;NR4A1;CXCR4;NFKB2;CDKN1A;FABP5;FTL;PLAUR;IGFBP2;SERPINB2;ICAM1;MMP2;TGM2;BATF3;COL5A1;SLC2A3;SLC6A6;FOS;PDGFB;SLC20A1;ENG;PLAU;NOS3;ART1;SLC6A16;HYOU1;THBS1;EIF4A3;LRP1;NFKB1;PIM1;COL5A3;BACE2;HDAC9;AK3;PFKL;RELA;CTSD;ERRFI1;PSMD9;COL5A2;SAT1;SIRPA;TFF3	53
YAO_TEMPORAL_RESPONSE_TO_PROGESTERONE_CLUSTER_14	0.0304173	1.2649	COL18A1;FKBP11;SERPINH1;IRAK1;GALM;CDK2AP1;EBNA1BP2;MLEC;BAX;P3H4;PABPC4;PTP4A3;MYDGF;LMAN2;CALCA;SNRPA1;GALK1;ACOD1;ERGIC1;ARHGDIA;SERPINE2;MRPL20;ACTA1;TUBB6;YKT6;PKDCC;CTSD;RPN1;HTRA2;NOP16;RAN;TMEM147;RGS19;ODC1;GPS1;PRELID3B;TMEM167A	37
ELVIDGE_HYPOXIA_UP	0.0441176	-1.31549	ASPH;KRT15;DST;ALDOC;HILPDA;ILVBL;ZMYND8;EGLN3;FAM13A;P4HA1;NDRG1;ELF3;EGFR;DAAM1;KRT7;LIMCH1;ANGPTL4;MET;CYB5A;CITED2;ZNF395;ADM;VLDLR;CCNG2;HK2;ITPR1;RNASE4;MXI1;PFKP;BNIP3;ADORA2B;ANKZF1;DTNA;AK4;RRAGD;SPAG4;AHNAK2;CD59;ZNF292;PLAC8;VEGFA;CSRP2;PAM;PFKFB3;KDM3A;UPK1A;TIPARP;PGK1;ATG14;SPRY1;OBSL1;DPYSL4;PDK1;PLIN2;BNIP3L;S100A6;YEATS2;SRPX;WSB1	59
GOZGIT_ESR1_TARGETS_DN	0.000629739	-1.36501	TC2N;ANK3;VAV3;BMP5;SLITRK6;CCL28;DEPTOR;SGCG;ATRNL1;SLC27A6;ALOX15;COBLL1;TMTC2;APOD;SCUBE2;SDR42E1;PSD3;CNTN1;PCDHB7;CMBL;GRHL2;NEBL;TFPI;FIGN;SYT1;ABCA12;PCDH10;GRIK3;PATJ;EGLN3;IRX5;RPRM;C2CD4A;MACROD2;NCAM2;RIPPLY3;PLCB1;SPTSSB;PKIA;ZC2HC1A;LRRCC1;DKK1;OSR2;TNFSF10;PGM2L1;GSTA1;ENPP1;CTNND2;CAB39L;NAT1;PLEKHS1;TRIM2;ALCAM;C11orf52;CLU;PRLR;CACNB4;KYNU;CACNG4;RBBP6;SLC1A2;CRISP3;NPNT;NF2;HOXC…	151
SARRIO_EPITHELIAL_MESENCHYMAL_TRANSITION_UP	0.0148739	-1.42537	CENPU;CDC6;HILPDA;H4C2;GMNN;GGCT;CDC45;ZWINT;RFC3;CPT1A;ORC6;STMN1;HELLS;CRY1;ANLN;FGF2;MKI67;H4C3;DSCC1;CDC7;EXO1;RFC4;RAD51;RAD51B;KIF20A;BRIX1;TOP2A;IDH2;POLD3;CENPE;E2F1;SAPCD2;RECQL4;CDCA7;MYBL1;ETV1;HMMR;UBE2T;FBXO5;PKMYT1;MCM4;SMTN;RRS1;MCM7;CDK1;BARD1;PGK1;MCM5;MCM6;CENPW;ZNF367;AGAP1;SKA3;BLM;ASPM;F3	56
KEGG_MISMATCH_REPAIR	0.0495049	-1.49903	MLH3;RFC3;EXO1;RFC4;RFC1;POLD3;LIG1;POLD4;PCNA;MSH3;RPA2	11
ELVIDGE_HIF1A_AND_HIF2A_TARGETS_DN	0.00363377	-1.54139	KRT15;DST;ALDOC;HILPDA;ILVBL;EGLN3;FAM13A;P4HA1;NDRG1;EGFR;LIMCH1;ANGPTL4;CYB5A;CITED2;ZNF395;ADM;VLDLR;CCNG2;HK2;ITPR1;RNASE4;MXI1;BNIP3;ANKZF1;AK4;RRAGD;SPAG4;AHNAK2;ZNF292;PLAC8;VEGFA;CSRP2;PAM;PFKFB3;UPK1A;PGK1;OBSL1;DPYSL4;PDK1;PLIN2;BNIP3L;YEATS2;SRPX;WSB1	44
WONG_EMBRYONIC_STEM_CELL_CORE	5.8e-05	-1.54696	HMGB2;CDC6;ETFA;ALDOC;GMNN;NUSAP1;WEE1;DBF4;WDHD1;SRSF10;CDKN3;TERF1;RFC3;EXOSC7;CISD1;TCF19;DLGAP5;MTF2;SOX2;PABPC1;HELLS;MRPL13;RAD18;SPAG5;ELOVL6;GNL3;RPS27;ACAD8;ALDH7A1;HNRNPA1;TRIP6;EIF4EBP1;ABCB7;NDUFB8;CDC7;CDCA3;EXO1;GTSE1;HADH;SQLE;STIP1;KIF20A;SMC2;BRIX1;TOP2A;AK4;RPS23;KIF22;CTNNA1;EIF3L;CSE1L;CDCA7;NOP2;RAD23B;SNX5;EIF4B;RPL10A;MRPS28;CSRP2;GNA14;MCM4;CHAF1A;CHEK1;IARS1;MCM7;HNRNPL;C…	143
WILCOX_RESPONSE_TO_PROGESTERONE_UP	0.00147468	-1.57738	HMGB2;CENPU;FDFT1;CDC6;FADS2;ZNF518A;SHCBP1;CENPQ;KCNJ16;SYNPO2L;PEG10;NUSAP1;SHMT1;RIF1;ADGRG6;WDHD1;TTF2;CDKN2C;TMEM97;DLGAP5;MTF2;MVK;KLF5;NCAPG;ELOVL6;ADAMTS20;SGK3;FADS1;CEP162;KIF20A;CENPN;SMC2;TOP2A;METTL7A;MAP7;PTHLH;EVI2A;ETV1;HMMR;PLA2G4A;PDS5A;HBS1L;MUC5B;IFT74;LGALS8;CDK1	46
WHITFIELD_CELL_CYCLE_G2	0.00244707	-1.57742	HMGB2;NEIL3;MND1;PSRC1;NUSAP1;ADGRG6;TTF2;CDKN2C;TFAP2A;UACA;MET;MELK;KATNA1;NIPBL;NCAPD3;ANLN;BCLAF1;UNC5CL;SAP30;C5orf49;RIDA;HP1BP3;CDCA3;CEP350;DNAJB1;RNF141;NUMA1;TOP2A;KIF22;MIS18BP1;CFD;ASXL1;KIF5B;NUCKS1;BRD8;TRAIP;HINT3;WDR62;FANCD2;HAUS8;NCOA5;MID1;ARMC1;CDK1;RHNO1;ARHGEF39;TUBD1;CBX5;SKA3;CKAP2;UBXN11;AURKB;WSB1;RANGAP1;BUB3;CKAP2L;DET1;KIF11;TRMT2A;CDKL5;HJURP;BTNL9;KIF23;CXCL14;BORA;…	73
PUJANA_BREAST_CANCER_WITH_BRCA1_MUTATED_UP	0.00483198	-1.64612	SRSF10;TTF2;CDKN2C;RFC3;MTF2;TCERG1;KATNA1;STMN1;EXOSC8;CDC7;RFC4;PNN;MRE11;DDX39A;HMMR;MCM4;EZH2;CDK1;MCM5;MCM6;BLM;AURKB	22
PUJANA_BREAST_CANCER_WITH_BRCA1_MUTATED_DN	0.0133072	-1.64679	PAXIP1;SSBP2;TOP1;NEMP1;ZNF330;BUB3	6
MENSE_HYPOXIA_UP	0.000800046	-1.65531	TC2N;ASPH;ALDOC;HILPDA;FAM13A;P4HA1;NDRG1;ANGPTL4;ADM;MED6;TMEM65;NAMPT;HK2;RNASE4;CTTN;C4orf3;MXI1;BNIP3;CLK3;DPCD;SPAG4;FAM110C;TSLP;DIDO1;VEGFA;ANKRD37;PFKFB3;ELL2;KDM3A;CDK19;TIPARP;PGK1;LCORL;PDK1;PLIN2;BNIP3L	36
FISCHER_G1_S_CELL_CYCLE	8.06e-05	-1.65981	ANK3;ASPH;CDC6;ATAD2;FST;CCNE2;RNPC3;CENPQ;TTLL7;H4C2;FAM111B;GMNN;OSGIN2;NUDT7;PLCXD1;MASTL;WDHD1;TRIM45;CDT1;CHAF1B;AMIGO2;TCF19;BRIP1;MAN1A2;USP53;MNX1;CASP8AP2;ARID5B;HELLS;KLF5;LIPH;EAF2;RFXAP;NPAT;PTGS2;AHI1;DSCC1;CDC7;EXO1;RFC4;E2F7;RAD51;MSH5-SAPCD1;H4C5;SSBP2;TIPIN;POLD3;MBNL2;E2F1;RECQL4;CDCA7;FEN1;CDH24;H4C8;MNS1;CHAF1A;CHEK1;PRKD1;MITF;EZH2;GLCCI1;BARD1;MYB;ABCA5;MCM5;MCM6;E2F8;ZNF367…	73
REACTOME_G2_M_DNA_DAMAGE_CHECKPOINT	0.000818579	-1.66244	H4C2;WEE1;RFC3;WRN;BRIP1;RMI2;H2BU1;H4C3;RNF168;EXO1;H2BC10;RFC4;H4C1;H4C5;MRE11;NBN;SFN;YWHAZ;H4C8;CHEK1;CDK1;BARD1;RHNO1;ATRIP;RMI1;BLM;UIMC1;H2BC9;MDC1;TP53;RAD9B;HUS1;H2BC21;TP53BP1;RPA2;H2BC11;ATM;H4C14;H2BC8;BRCA1;RAD17;NSD2;RAD9A;RFC2;DNA2;KAT5;CHEK2;PIAS4;H2BC7;TOPBP1;TOP3A;H2BC15	52
WP_DNA_REPAIR_PATHWAYS_FULL_NETWORK	0.00070204	-1.6681	NEIL3;MNAT1;FANCM;PARP2;RAD54B;RFC3;WRN;RAD51C;BRIP1;REV3L;ERCC4;PALB2;LIG3;EXO1;RFC4;RFC1;RAD51;XRCC1;MGMT;NEIL2;FANCC;MRE11;POLD3;NBN;GTF2H2;FANCL;RAD23B;POLI;FANCD2;BRCA2;FEN1;RAD52;CHEK1;LIG1;FANCA;APEX1;WDR48;ERCC2;PRKDC;POLD4;XRCC6;PCNA;ERCC6;RAP1A;PNKP;FAAP24;MSH3;RPA2;TDG	49
CHARAFE_BREAST_CANCER_LUMINAL_VS_BASAL_UP	2.31e-06	-1.68239	TC2N;ONECUT2;ETNK2;VIPR1;DEPTOR;PLEKHH1;SLC38A1;SCUBE2;SYCP2;F7;LNX1;MYO5B;ZNF703;SHTN1;GARNL3;HPX;TRAPPC9;ENPP1;CTNND2;ELOVL2;PLCXD1;DDX42;FAM110B;PRLR;CACNG4;KIFC2;DAAM1;DNAJA4;ABHD11;LARGE1;LIN7A;MDM4;ATP2C2;MTERF2;KDM7A;ARID2;SIDT1;EMP2;ZNF704;DNAJC1;CYB561;HK2;MACO1;BLNK;SLC24A3;TBC1D30;RHPN1;SECISBP2;USP3;DHRS13;MLPH;ATP6V0E2;GPD1L;CDYL2;TRIL;PKP4;ZNF296;FGFR4;CEP350;TRPS1;RND1;RAB17;RHBDF1…	124
REACTOME_DNA_STRAND_ELONGATION	0.0026302	-1.72398	CDC45;RFC3;POLA1;RFC4;RFC1;POLD3;FEN1;MCM4;LIG1;MCM7;MCM5;MCM6;PRIM2;POLD4;PCNA;RPA2;POLA2;RFC2;GINS1;DNA2	20
SOTIRIOU_BREAST_CANCER_GRADE_1_VS_3_UP	0.000127942	-1.72846	CENPU;CCNE2;H4C2;NUSAP1;CDC45;CDKN3;RAD54B;ZWINT;DLGAP5;MELK;ITCH;STMN1;NCAPG;SPAG5;MKI67;DSCC1;CDCA3;EXO1;RFC4;NCAPG2;RAD51;GTSE1;STIP1;KIF20A;CENPN;TOP2A;CENPI;DNAJC9;CENPE;DDX39A;TOMM70;E2F1;QPRT;HMMR;FEN1;FBXO5;PKMYT1;MCM4;KIF15;CHEK1;EZH2;CDK1;VRK1;NUP93;KIF14;MCM6;MRPL15;E2F8;PTTG1;TIMELESS;BLM;ASPM;CCT5;AURKB;AURKA;PDSS1;KIF4A;KIF11;NEK2;DONSON;ECT2;MYBL2;CKS2;HJURP;H2AZ1;CEP55;DSN1;KIF18B…	75
REACTOME_DISEASES_OF_DNA_REPAIR	0.0019452	-1.74777	NEIL3;RFC3;WRN;RAD51C;BRIP1;RMI2;PALB2;EXO1;RFC4;RAD51;RAD51B;MRE11;NBN;XRCC2;BRCA2;BARD1;RHNO1;ATRIP;RMI1;BLM;RAD9B;HUS1;MSH3;RPA2;NEIL1;ATM;RAD51AP1;MSH6;BRCA1;RAD17;RAD9A;RFC2;DNA2;KAT5;TOPBP1;TOP3A	36
ZHOU_CELL_CYCLE_GENES_IN_IR_RESPONSE_6HR	0.000294065	-1.76169	HMGB2;GMNN;NUSAP1;WDHD1;CDT1;CHAF1B;DLGAP5;POC1A;SAP30;EXO1;RFC4;RAD51;KIF20A;SMC2;KIF22;DNAJC9;E2F1;NCAPH2;UBE2T;FBXO5;HAUS8;HAUS3;EZH2;MCM7;RANBP1;MCM5;QSER1;MCM6;E2F8;TIMELESS;SEMA3B;KIF11;NEK2;DCTPP1;RPA2;SOD3;MYBL2;CEP55;UHRF1;DSN1;NUP88;DTL;BRCA1;MTFR2	44
WP_DNA_REPLICATION	0.00111337	-1.77989	CDC6;GMNN;DBF4;CDC45;CDT1;RFC3;ORC6;POLA1;CDC7;RFC4;RFC1;POLD3;MCM4;MCM7;MCM5;MCM6;PRIM2;POLD4;PCNA	19
SMID_BREAST_CANCER_LUMINAL_A_UP	0.000196647	-1.78669	DHRS2;PTN;PLIN1;LIPE;OGN;ATRNL1;SCUBE2;PSD3;SLC26A3;ADIRF;PDCD4;SVEP1;ELOVL2;NAT1;F13A1;ZBTB16;COL14A1;LEP;NKX3-1;ADH1B;ADIPOQ;FABP4;HLF;ASPN;PTHLH;OMD;CFD;IGF1;C1orf21;ABCA8;FHL1;LAMA2	32
ROSTY_CERVICAL_CANCER_PROLIFERATION_CLUSTER	3.15e-05	-1.79943	HMGB2;CENPU;SLC38A1;CDC6;ATAD2;CCNE2;SHCBP1;GMNN;CELSR3;NUSAP1;DBF4;ZWINT;CHAF1B;DLGAP5;KIF20B;MELK;HELLS;NCAPG;SPAG5;MKI67;EIF4EBP1;CDCA3;DNMT3B;GTSE1;KIF20A;SMC2;TOP2A;CENPE;SPDL1;E2F1;HMMR;FEN1;FBXO5;MCM4;KIF15;CHEK1;EZH2;CDK1;NETO2;KIF14;E2F8;PTTG1;GGH;ASPM;AURKB;AURKA;PCNA;KIF4A;KIF11;NEK2;ECT2;MYBL2;CKS2;PAQR4;HJURP;KIF23;H2AZ1;CEP55;KIF18B;ASF1B;RAD51AP1;ERCC6L;DTL;BRCA1;ESPL1;MCM10;DHFR;P…	69
DUTERTRE_ESTRADIOL_RESPONSE_24HR_UP	7.09e-08	-1.80488	DHRS2;DEPTOR;CENPU;RAPGEFL1;CDC6;ATAD2;CCNE2;FIGNL1;SHCBP1;FAM111B;GMNN;NUSAP1;ELOVL2;TPD52L1;MASTL;WDHD1;TTF2;CDC45;RAD54B;CDT1;ZWINT;RFC3;CHAF1B;TCF19;DLGAP5;XYLB;BRIP1;MELK;JPH1;ATAD5;STMN1;HELLS;REXO5;NCAPD3;ANLN;RAD18;POLA1;NCAPG;DHTKD1;SPAG5;KNSTRN;KRT13;MKI67;LRIG1;CHRNA5;SGK3;RBL1;DDX10;DSCC1;EXO1;RFC4;E2F7;TET2;NCAPG2;RAD51;GTSE1;HPRT1;XRCC3;FANCC;CENPN;SMC2;TOP2A;MRE11;MGP;CENPI;POLD3;S…	129
KAUFFMANN_DNA_REPAIR_GENES	1.06e-06	-1.83275	SMC1B;HMGB2;NEIL3;EME1;MNAT1;SUPT16H;FANCM;CETN3;RIF1;PARP2;MLH3;RAD54B;TERF1;RFC3;CHAF1B;RAD21;WRN;RAD51C;BRIP1;REV3L;ERCC4;TP63;CRY1;RAD18;POLA1;DMC1;SMC3;LIG3;ATP23;EXO1;RFC4;RFC1;ATRX;RAD51;RAD51B;XRCC1;MGMT;XRCC3;NEIL2;FANCC;SMC2;TOP2A;MRE11;TDP1;POLD3;NBN;MBD1;RECQL4;GTF2H2;XRCC2;FANCL;RAD23B;POLI;TOP2B;FANCD2;BRCA2;FEN1;RAD52;TOP3B;CHAF1A;CHEK1;LIG1;POLG2;PMS1;RRM1;FANCA;MBD2;SMC1A;TOP1;AP…	83
KEGG_HOMOLOGOUS_RECOMBINATION	0.0008865	-1.83365	EME1;RAD54B;RAD51C;RAD51;RAD51B;XRCC3;MRE11;POLD3;NBN;XRCC2;BRCA2;RAD52;TOP3B;BLM;POLD4	15
REACTOME_DNA_DOUBLE_STRAND_BREAK_REPAIR	8.32e-06	-1.84516	EME1;H4C2;RIF1;PARP2;RFC3;WRN;RAD51C;BRIP1;EYA2;RMI2;ERCC4;PAXIP1;SPIDR;H2BU1;PALB2;H4C3;RNF168;LIG3;EXO1;H2BC10;RFC4;RFC1;RAD51;H4C1;RAD51B;XRCC1;XRCC3;H4C5;MRE11;BAZ1B;TDP1;TIPIN;POLD3;NBN;XRCC2;EME2;BRCA2;FEN1;RAD52;H4C8;CHEK1;BARD1;RHNO1;PPP4R2;ATRIP;TIMELESS;RMI1;BLM;UIMC1;H2BC9;MDC1;SLX1B;TP53;RAD9B;PRKDC;POLD4;XRCC6;PCNA;HUS1;H2BC21;TP53BP1;RPA2;SLX1A;H2BC11;SMARCA5;PPP5C;ATM;H4C14;H2BC8;R…	98
FOROUTAN_TGFB_EMT_DN	5.55e-05	-1.89072	ANK3;VAV3;MTUS1;KRT15;DEPTOR;MPZL2;DST;EHF;ESRP1;PEG10;SLPI;TPD52L1;ELF3;ARHGAP29;TFAP2A;CP;SOX2;CYB5A;RAB38;CITED2;PKP2;RAB26;CAVIN2;MYO5C;FA2H;MANSC1;SYNE2;PPP1R9A;SCNN1A;ADORA2B;ERMP1;SULT1A1;ABLIM1;METTL7A;ATP8B1;MAP7;TJP2;GSE1;RBM47;TBC1D8;MITF;HPGD;DEFB1;KRT19;ERBB3;SPRY1;GRTP1;PDK4;PLAAT3	49
DUTERTRE_ESTRADIOL_RESPONSE_6HR_DN	7.33e-06	-1.96511	ITGB6;ERBB2;GRB7;ATP6V0A4;SGCG;TMTC2;NEDD4L;TFPI;EGLN3;PLA2R1;CTNND2;ALCAM;KYNU;NPNT;PLEKHF2;UACA;ARID5B;CCNG2;UTRN;ZNF704;HCAR1;LIPH;BLNK;CDYL2;MME;RND1;SSBP2;LIMA1;AHNAK2;MMP16;TGFB3;ACAA2;N4BP3;TMEM45B;GALNT10;ABCC5;EFHD1;TP53INP1;PLIN2;ZNF467;RAB27B;CRYBG1;INPP5J	43
WHITFIELD_CELL_CYCLE_S	1.01e-06	-1.98279	CENPU;ABCC2;ATAD2;CENPQ;TTLL7;H4C2;SHTN1;OSGIN2;MASTL;ADGRG6;SRSF10;CDC45;TRIM45;KIFC2;ZWINT;BRIP1;MAN1A2;H1-0;HELLS;RAD18;GOLGA6L4;LIPH;H4C3;RHPN1;OSER1;DSCC1;CDC7;EXO1;RFC4;RAD51;DNAJB4;TOP2A;RHOBTB3;CAPS;ZNF217;IFIT1;COQ9;UBE2T;ANKRD18A;ANKRD36;FEN1;CDH24;PKMYT1;H4C8;GOLGA8A;MITF;EZH2;RRM1;ABCA5;ABCC5;ANKRD36C;FANCA;E2F8;HAUS5;TMCC1;MYCBP2;BLM;SLC38A2	58
